# Supplementary material for: Effective-component compatibility of Bufei Yishen formula III ameliorated COPD by improving airway epithelial cell senescence by promoting mitophagy via the NRF2/PINK1 pathway
Source: BMC Pulm Med. 2022 Nov 22;22:434. doi: 10.1186/s12890-022-02191-9 (PMC9682796; doi:10.1186/s12890-022-02191-9)
Supplement: Supplementary file 7 — Additional file 7. [file 12890_2022_2191_MOESM7_ESM.zip]

Archive with 16 entries (16 files):
- Digital image integrity.pdf
- Digital imange figure 1.png
- Digital imange figure 10.png
- Digital imange figure 11.png
- Digital imange figure 12.png
- Digital imange figure 13.png
- Digital imange figure 14.png
- Digital imange figure 16.png
- Digital imange figure 2.png
- Digital imange figure 3.png
- Digital imange figure 5.png
- Digital imange figure 6.png
- Digital imange figure 7.png
- Digital imange figure 8.png
- Digital imange figure 9.png
- original image.pdf
